# Supplementary material for: Rapid Development and Testing of Behavioral Text Message Reminders for Antidepressant Adherence via Online Panels: Survey Study
Source: J Med Internet Res. 2026 Jul 23;28:e86605. doi: 10.2196/86605 (PMC13395428; doi:10.2196/86605)
Supplement: Multimedia Appendix 2 [file jmir-v28-e86605-s002.xlsx]

## Sheet: Appendix
Message	Source	Message Type	Barrier to Adherence	Behavior Change Technique	Mean Score
It takes a lot of strength to seek care for depression. Feel proud of what you're doing for your health! Take your meds today.	Human	Motivational	Social Stigma	Self-Monitoring and Feedback	3.66
You've taken so many positive steps toward managing your health! Keep it up. Take your meds today.	Human	Motivational	Forgetfulness and Lack of Routines	Self-Monitoring and Feedback	3.6
You're making progress every day you take your meds. Keep up the good work and take them today.	Machine	Motivational	Delayed Benefit or No Immediate Relief	Self-Monitoring and Feedback	3.59
Antidepressants can help restore interest in activities you once enjoyed. Support your progress and take your meds today.	Machine	Informational	Forgetfulness and Lack of Routines	Self-Monitoring and Feedback	3.52
Your dedication to treatment makes a real difference. Support yourself and take your meds today.	Machine	Motivational	Forgetfulness and Lack of Routines	Self-Monitoring and Feedback	3.43
Healing is a process, and your medication is part of that journey. Prioritize your health and take your meds today.	Machine	Motivational	Delayed Benefit or No Immediate Relief	Self-Monitoring and Feedback	3.43
Make remembering medication easy by keeping it where you'll see it, like near the coffee maker or your toothbrush. Take your meds today.	Human	Informational	Forgetfulness and Lack of Routines	Action Planning and Habit Formation	3.4
Remember the reasons you started your treatment. Stay focused and take your meds today.	Machine	Motivational	Unawareness of need for continued medication adherence	Self-Monitoring and Feedback	3.39
Consistency is key to getting the most from your antidepressant.	Machine	Informational	Delayed Benefit or No Immediate Relief	Natural Consequences	3.39
Taking steps to manage your depression shows your strength and resilience. Take your meds today.	Machine	Motivational	Social Stigma	Self-Monitoring and Feedback	3.38
Even on tough days, following your treatment plan helps. Stay consistent and take your meds today.	Machine	Informational	Delayed Benefit or No Immediate Relief	Action Planning and Habit Formation	3.38
Small steps lead to big changes. Taking your meds is one of those steps. Do it today.	Machine	Motivational	Delayed Benefit or No Immediate Relief	Action Planning and Habit Formation	3.38
Small actions add up. Sticking to your medication can lead to big changes. Take your meds today	Machine	Motivational	Delayed Benefit or No Immediate Relief	Action Planning and Habit Formation	3.35
You may feel better, but that doesn't mean you should stop taking your meds. Persistence will help you avoid a relapse. Take your meds today.	Machine	Informational	Unawareness of need for continued medication adherence	Self-Monitoring and Feedback	3.34
Consistency with your meds helps set the foundation for long-term wellness. Stay committed and take your meds today.	Machine	Informational	Delayed Benefit or No Immediate Relief	Natural Consequences	3.34
It can be hard to realize how much antidepressants help if you're feeling better, but they are working to keep you well. Take your meds today.	Machine	Informational	Unawareness of need for continued medication adherence	Natural Consequences	3.33
It takes time for antidepressants to reach their full effect. It helps if you are consistent even before you start to feel better. Take your meds today.	Human	Informational	Delayed Benefit or No Immediate Relief	Natural Consequences	3.33
Taking your antidepressants regularly will help keep your symptoms in check. Take your meds today.	Machine	Informational	Delayed Benefit or No Immediate Relief	Natural Consequences	3.32
Depression management is a marathon, not a sprint. Your medications will help sustain you for the long haul. Take your meds today.	Machine	Motivational	Delayed Benefit or No Immediate Relief	Natural Consequences	3.31
Consistent treatment can improve overall quality of life. Stay committed and take your meds today	Machine	Motivational	Delayed Benefit or No Immediate Relief	Natural Consequences	3.3
Consistency is the key to unlocking the full benefits of your treatment. Take your meds today	Machine	Informational	Delayed Benefit or No Immediate Relief	Natural Consequences	3.3
Managing depression is a lot - but you have the skills you need to succeed! Take your meds today.	Human	Motivational	Social Stigma	Self-Monitoring and Feedback	3.3
Take your medication at the same time each day to build a strong habit. Take your meds today.	Human	Informational	Forgetfulness and Lack of Routines	Action Planning and Habit Formation	3.29
People see the courage it takes to care for your mental health. Take your meds today.	Human	Motivational	Social Stigma	External Support and Influence	3.28
Taking care of your mental health is a journey, and each step counts. Take your meds today and keep moving forward.	Machine	Motivational	Social Stigma	Self-Monitoring and Feedback	3.28
Out of sight, out of mind. Avoid forgetting your meds by keeping the bottle somewhere you'll see it. Take your meds today.	Human	Informational	Forgetfulness and Lack of Routines	Action Planning and Habit Formation	3.28
Antidepressants can improve your energy level and concentration Take your meds today.	Machine	Informational	Delayed Benefit or No Immediate Relief	Natural Consequences	3.28
Each dose contributes to your well-being. Make it count and take your meds today.	Machine	Motivational	Delayed Benefit or No Immediate Relief	Natural Consequences	3.27
Skipping doses can reduce the effectiveness of antidepressants. For the best results, take your meds today.	Machine	Informational	Forgetfulness and Lack of Routines	Natural Consequences	3.26
Sleep, energy, and concentration are some of the first things to improve on antidepressants. Have you noticed any changes? Take your meds today.	Machine	Informational	Delayed Benefit or No Immediate Relief	Natural Consequences	3.26
Even if you feel better, it's important to keep taking your meds. Stopping suddenly could lead to setbacks. Take your meds today.	Human	Informational	Unawareness of need for continued medication adherence	Natural Consequences	3.23
Stay dedicated to your health plan by taking your medication as prescribed. Take your meds today.	Machine	Motivational	Unawareness of need for continued medication adherence	Action Planning and Habit Formation	3.22
Every dose matters. Sticking to your medication plan helps build a better tomorrow. Take your meds today.	Machine	Motivational	Delayed Benefit or No Immediate Relief	Action Planning and Habit Formation	3.22
Your actions today impact your overall health. Stay on course and take your meds today.	Machine	Motivational	Delayed Benefit or No Immediate Relief	Action Planning and Habit Formation	3.21
You're not alone. Depression can feel lonely, but many people experience it and are able to feel better through treatment. Take your meds today.	Human	Motivational	Social Stigma	External Support and Influence	3.21
For many people, medication is part of daily life just like brushing their teeth or drinking coffee. Consider it self-care. Take your meds today.	Machine	Motivational	Forgetfulness and Lack of Routines	External Support and Influence	3.21
Creating a routine for your meds can make managing them easier. Take your meds today.	Machine	Informational	Forgetfulness and Lack of Routines	Action Planning and Habit Formation	3.2
As you feel better, it's important to remember your meds help reduce symptoms. If you stop, your symptoms may come back. Take your meds today.	Human	Informational	Forgetfulness and Lack of Routines	Natural Consequences	3.19
Taking your medication as prescribed can improve your mood and motivation to do what you love. Take your meds today.	Human	Informational	Unawareness of need for continued medication adherence	Natural Consequences	3.18
Self-care isn't selfish. Set a goal to take your medication daily as prescribed, so you can feel your best. Take your meds today.	Human	Motivational	Forgetfulness and Lack of Routines	Action Planning and Habit Formation	3.17
Your medication doesn't just help you feel better, it also can help keep you feeling better. That's why you need to keep taking it. Take your meds today	Machine	Motivational	Unawareness of need for continued medication adherence	Natural Consequences	3.17
How do you feel now that you've been taking meds for a while? Reflecting on ways you might feel better can help you keep going. Take your meds today.	Machine	Motivational	Unawareness of need for continued medication adherence	Self-Monitoring and Feedback	3.15
Make sure your good medication habits stick if your routine changes, like if you travel. Consistency is key. Take your meds today.	Machine	Informational	Forgetfulness and Lack of Routines	Action Planning and Habit Formation	3.13
Your voice matters! Track how you feel on your meds and tell your provider anything that might affect your treatment plan. Take your meds today.	Human	Motivational	Delayed Benefit or No Immediate Relief	Self-Monitoring and Feedback	3.11
Antidepressants work best when taken as prescribed. Don't miss out on their health benefits. Take your meds today.	Human	Informational	Delayed Benefit or No Immediate Relief	Natural Consequences	3.09
It can be hard to have depression, but staying on track with medication is one way to fight back. Take your meds today.	Human	Motivational	Unawareness of need for continued medication adherence	Action Planning and Habit Formation	3.08
Skipping medication could lead to setbacks in managing your health. Don't get distracted from living your best life. Take your meds today.	Human	Informational	Forgetfulness and Lack of Routines	Natural Consequences	3.07
Good job on working to be consistent with your meds for a whole month. You're laying the foundation for better health! Take your meds today.	Machine	Motivational	Forgetfulness and Lack of Routines	Self-Monitoring and Feedback	3.06
Think of your medication as insurance. Even if you're feeling good, your meds can protect you from relapsing. Take your meds today.	Machine	Motivational	Unawareness of need for continued medication adherence	Natural Consequences	3.05
Plan ahead for busy days. Keep your meds accessible to stay consistent. Take them today.	Machine	Informational	Forgetfulness and Lack of Routines	Action Planning and Habit Formation	3.03
Your medication helps with symptoms of depression and can protect you from future bouts of depression. Take your meds today.	Machine	Informational	Delayed Benefit or No Immediate Relief	Natural Consequences	3.02
Many people need to keep taking antidepressants to prevent a relapse of symptoms. Take your meds today.	Machine	Informational	Delayed Benefit or No Immediate Relief	External Support and Influence	3
Each pill is a stepping stone toward feeling better. Step forward and take your meds today.	Machine	Motivational	Unawareness of need for continued medication adherence	Natural Consequences	3
Create a simple plan to make medication taking part of your daily routine. Take your meds today.	Machine	Informational	Forgetfulness and Lack of Routines	Action Planning and Habit Formation	2.99
Even if sticking to your medication hasn't been easy, building new habits now will help you stay on track. Take your meds today.	Machine	Informational	Forgetfulness and Lack of Routines	Action Planning and Habit Formation	2.99
You're building a better tomorrow by taking care of yourself today. Take your meds today.	Machine	Motivational	Unawareness of need for continued medication adherence	Natural Consequences	2.98
Protect against forgetfulness! Reorganize your home so your medications are someplace obvious. Take your meds today.	Human	Informational	Forgetfulness and Lack of Routines	Action Planning and Habit Formation	2.96
Set a daily intention to focus on your health. Begin by taking your meds today.	Machine	Informational	Forgetfulness and Lack of Routines	Action Planning and Habit Formation	2.95
You may feel like you don't need medication, but depression symptoms may return or worsen if you skip doses. Take your meds today.	Human	Informational	Delayed Benefit or No Immediate Relief	Natural Consequences	2.95
Change can be hard, but adjusting your lifestyle is worth it if it helps you feel like yourself again. Take your meds today.	Human	Motivational	Unawareness of need for continued medication adherence	Self-Monitoring and Feedback	2.92
The benefits of taking your medication far outweigh any inconvenience, its worth it to feel like yourself again. Take your meds today.	Human	Motivational	Forgetfulness and Lack of Routines	Self-Monitoring and Feedback	2.91
Science shows that antidepressants help treat depression and prevent relapses. Feel the benefits for yourself. Take your meds today.	Human	Informational	Delayed Benefit or No Immediate Relief	External Support and Influence	2.89
Doing everything you can to combat depression makes you brave. You've got this! Take your meds today.	Human	Motivational	Social Stigma	Self-Monitoring and Feedback	2.88
New health routines are tough, but you're tougher. You have what it takes to manage your medication and your well-being. Take your meds today.	Human	Motivational	Forgetfulness and Lack of Routines	Action Planning and Habit Formation	2.88
Remember, you are not alone on this journey. Many are with you. Take your meds today.	Machine	Motivational	Social Stigma	External Support and Influence	2.88
Try tracking your mood daily with short notes or face emojis. Over time, you should see changes as your medication works. Take your meds today.	Machine	Informational	Delayed Benefit or No Immediate Relief	Action Planning and Habit Formation	2.87
Need help remembering your medication? Ask a loved one to nudge you and keep you on track. Take your meds today.	Human	Informational	Forgetfulness and Lack of Routines	External Support and Influence	2.85
You have the tools to fight depression. Reclaim your power by taking the medications you were prescribed. Take your meds today.	Human	Motivational	Unawareness of need for continued medication adherence	Self-Monitoring and Feedback	2.85
A healthier you starts with today's choices. Choose to take your meds today.	Machine	Motivational	Unawareness of need for continued medication adherence	Action Planning and Habit Formation	2.81
Reclaiming your motivation is just one of the many benefits of taking your medication Take your meds today.	Machine	Motivational	Unawareness of need for continued medication adherence	Self-Monitoring and Feedback	2.77
Taking your medication as prescribed is one of the top ways you can support your health. Take your meds today.	Human	Informational	Unawareness of need for continued medication adherence	Self-Monitoring and Feedback	2.77
Not only do your medications combat depression, taking them as prescribed makes you an active participant in your health. Take your meds today.	Human	Motivational	Unawareness of need for continued medication adherence	Natural Consequences	2.76
Commit to a loved one that you'll take your medication every day this week. Start now and take your meds today.	Human	Motivational	Forgetfulness and Lack of Routines	External Support and Influence	2.73
It's important to discuss any concerns with your provider, they're there to help. Stay proactive and take your meds today.	Machine	Informational	Delayed Benefit or No Immediate Relief	Self-Monitoring and Feedback	2.73
How are your medication habits working for you? Do you need to make any changes to make remembering your meds easier? Take your meds today.	Machine	Informational	Forgetfulness and Lack of Routines	Self-Monitoring and Feedback	2.72
What can you to do to help remember your meds? Come up with a plan to make sure you take them as prescribed, starting now. Take your meds today.	Human	Informational	Forgetfulness and Lack of Routines	Action Planning and Habit Formation	2.69
Your best health is exactly what the doctor ordered. Make sure to take your prescribed meds today.	Human	Motivational	Unawareness of need for continued medication adherence	External Support and Influence	2.65
Think of your medication as a shield that helps keep you safe. It may feel heavy at times, but it protects you. Take your meds today	Human	Motivational	Social Stigma	Natural Consequences	2.58
Did you know that one in ten adult Americans take antidepressant medications? Join them in taking care of your mental health. Take your meds today	Human	Informational	Delayed Benefit or No Immediate Relief	External Support and Influence	2.54
Pharmacists can suggest ways to improve your experience with medication. If you need help, talk to them. Take your meds today.	Human	Informational	Delayed Benefit or No Immediate Relief	External Support and Influence	2.46
Medication questions? Get answers! Ask your provider via the Penn portal, call their office, or talk to a pharmacist. Take your meds today.	Human	Informational	Delayed Benefit or No Immediate Relief	External Support and Influence	2.43
Have questions about your medications? Your providers can help. Send a message or call them to discuss any concerns. Take your meds today.	Human	Informational	Delayed Benefit or No Immediate Relief	External Support and Influence	2.39
Worried people may judge you for taking antidepressants? It's more likely they'll admire you for taking care of your health! Take your meds today.	Human	Motivational	Social Stigma	External Support and Influence	2.18
